# Supplementary material for: EROS is a selective chaperone regulating the phagocyte NADPH oxidase and purinergic signalling
Source: eLife. 2022 Nov 24;11:e76387. doi: 10.7554/eLife.76387 (PMC9767466; doi:10.7554/eLife.76387)
Supplement: Figure 1—source data 1. [file elife-76387-fig1-data1.zip]

Archive with 9 entries (8 files):
- Figure 1- source data 1/
- Figure 1- source data 1/2020-02-05 13h03m29s Chemiluminescence 67.291s HEK293 eros.tif
- Figure 1- source data 1/2020-02-05 13h29m08s Chemiluminescence 1499.984s HEK293 actin.tif
- Figure 1- source data 1/2020-02-05 13h29m08s Chemiluminescence 1499.984s HEK293 gp91phox.tif
- Figure 1- source data 1/2020-02-28 12h14m51s Chemiluminescence 10.000s 3T3 Eros.tif
- Figure 1- source data 1/2020-02-28 12h39m09s Chemiluminescence 10.000s 3T3 actin.tif
- Figure 1- source data 1/2020-02-28 12h42m40s Chemiluminescence 207.142s 3T3 gp91 phox.tif
- Figure 1- source data 1/2020-03-06 12h30m41s Chemiluminescence 10.000s COS7 actin.tif
- Figure 1- source data 1/2020-03-06 12h34m06s Chemiluminescence 200.713 COS7 gp91phox.tif
