# Supplementary material for: EROS is a selective chaperone regulating the phagocyte NADPH oxidase and purinergic signalling
Source: eLife. 2022 Nov 24;11:e76387. doi: 10.7554/eLife.76387 (PMC9767466; doi:10.7554/eLife.76387)
Supplement: Figure 1—source data 2. [file elife-76387-fig1-data2.zip]

Archive with 8 entries (7 files):
- Figure 1- source data 2/
- Figure 1- source data 2/2019-11-14 10h51m20s Chemiluminescence 103.684s transfection 2.tif
- Figure 1- source data 2/2019-11-14 11h29m03s Chemiluminescence 852.911s vinculin.tif
- Figure 1- source data 2/2020-01-21 11h23m48s Chemiluminescence 10.000s p22 (1).tif
- Figure 1- source data 2/2020-01-21 11h23m48s Chemiluminescence 10.000s vinculin.tif
- Figure 1- source data 2/2020-06-23 16h07m52s Chemiluminescence 10.000s gp91 x3.tif
- Figure 1- source data 2/2020-06-23 16h12m05s Chemiluminescence 183.912s eros x3.tif
- Figure 1- source data 2/2020-06-23 16h21m20s Chemiluminescence 722.604s actin x3.tif
