# Supplementary material for: EROS is a selective chaperone regulating the phagocyte NADPH oxidase and purinergic signalling
Source: eLife. 2022 Nov 24;11:e76387. doi: 10.7554/eLife.76387 (PMC9767466; doi:10.7554/eLife.76387)
Supplement: Figure 1—source data 3. [file elife-76387-fig1-data3.zip]

Archive with 10 entries (9 files):
- Figure 1- source data 3/
- Figure 1- source data 3/2019-12-18 11h44m08s Chemiluminescence 10.000s gp91 exp 1 cyclo.tif
- Figure 1- source data 3/2019-12-18 11h47m44s Chemiluminescence 216.956s eros exp 1.tif
- Figure 1- source data 3/2019-12-18 13h11m46s Chemiluminescence 745.205s vinculin exp 1 cyclo.tif
- Figure 1- source data 3/2020-12-04 14h52m02s Colorimetric 0.046s+2020-12-04 14h53m34s Chemiluminescence 61.739s gp91.tif
- Figure 1- source data 3/2020-12-04 14h55m22s Chemiluminescence 165.217s+2020-12-04 14h52m02s Colorimetric 0.046s actin.tif
- Figure 1- source data 3/2020-12-04 14h58m04s Chemiluminescence 320.434s+2020-12-04 14h52m02s Colorimetric 0.046s Eros.tif
- Figure 1- source data 3/2020-12-18 13h26m39s Chemiluminescence 91.250s PLB985 EROS KO gp91.tif
- Figure 1- source data 3/2020-12-18 13h27m45s Chemiluminescence 152.500s PLB p22KO gp91.tif
- Figure 1- source data 3/2021-01-08 15h04m20s Chemiluminescence 157.826s PLB p22 KO EROS KO Eros.tif
