# Supplementary material for: EROS is a selective chaperone regulating the phagocyte NADPH oxidase and purinergic signalling
Source: eLife. 2022 Nov 24;11:e76387. doi: 10.7554/eLife.76387 (PMC9767466; doi:10.7554/eLife.76387)
Supplement: Figure 1—figure supplement 1—source data 1. [file elife-76387-fig1-figsupp1-data1.zip]

Archive with 8 entries (7 files):
- Figure 1 figure supplement 1- source data 1/
- Figure 1 figure supplement 1- source data 1/2020-06-24 15h57m00s Chemiluminescence 953.472s NIH3T3 actin.tif
- Figure 1 figure supplement 1- source data 1/2020-06-24 16h11m59s Chemiluminescence 1799.988s NIH3T3 gp91.tif
- Figure 1 figure supplement 1- source data 1/EROS magic 20.12.18 3.tif
- Figure 1 figure supplement 1- source data 1/EROS magic 20.12.18 4.tif
- Figure 1 figure supplement 1- source data 1/SI-Fig1C EROS.tif
- Figure 1 figure supplement 1- source data 1/SI-Fig1C NOX2 (GFP).tif
- Figure 1 figure supplement 1- source data 1/SI-Fig1C tubulin and anti-p22.tif
