# Supplementary material for: EROS is a selective chaperone regulating the phagocyte NADPH oxidase and purinergic signalling
Source: eLife. 2022 Nov 24;11:e76387. doi: 10.7554/eLife.76387 (PMC9767466; doi:10.7554/eLife.76387)
Supplement: Figure 1—figure supplement 1—source data 2. [file elife-76387-fig1-figsupp1-data2.zip]

Archive with 6 entries (5 files):
- Figure 1 figure supplement 1- source data 2/
- Figure 1 figure supplement 1- source data 2/2020-07-22 12h04m53s Chemiluminescence 786.085s BMDM gp91 KO actin.tif
- Figure 1 figure supplement 1- source data 2/2020-07-22 12h09m39s Chemiluminescence 8.000s BMDM gp91 KO gp91.tif
- Figure 1 figure supplement 1- source data 2/2020-07-22 12h18m37s Chemiluminescence 102.067s BMDM gp91 KO eros.tif
- Figure 1 figure supplement 1- source data 2/gp91 EROS co-exp HEKs 1.2.19 2.tif
- Figure 1 figure supplement 1- source data 2/gp91 EROS co-exp HEKs 1.2.19 4.tif
