# Supplementary material for: EROS is a selective chaperone regulating the phagocyte NADPH oxidase and purinergic signalling
Source: eLife. 2022 Nov 24;11:e76387. doi: 10.7554/eLife.76387 (PMC9767466; doi:10.7554/eLife.76387)
Supplement: Figure 2—source data 1. [file elife-76387-fig2-data1.zip]

Archive with 8 entries (7 files):
- Figure 2- source data 1/
- Figure 2- source data 1/Fig 2A.jpeg
- Figure 2- source data 1/Fig 2C gp91(GFP).jpeg
- Figure 2- source data 1/Fig 2C p22.jpeg
- Figure 2- source data 1/Fig 2C_EROS.tiff
- Figure 2- source data 1/Fig 2E EROS.jpeg
- Figure 2- source data 1/Fig 2E gp91(GFP).jpeg
- Figure 2- source data 1/Fig 2E p22.jpeg
