# Supplementary material for: EROS is a selective chaperone regulating the phagocyte NADPH oxidase and purinergic signalling
Source: eLife. 2022 Nov 24;11:e76387. doi: 10.7554/eLife.76387 (PMC9767466; doi:10.7554/eLife.76387)
Supplement: Figure 2—source data 2. [file elife-76387-fig2-data2.zip]

Archive with 1 entries (1 files):
- Figure 2- source data 2.pptx
