# Supplementary material for: EROS is a selective chaperone regulating the phagocyte NADPH oxidase and purinergic signalling
Source: eLife. 2022 Nov 24;11:e76387. doi: 10.7554/eLife.76387 (PMC9767466; doi:10.7554/eLife.76387)
Supplement: Figure 2—figure supplement 1—source data 1. [file elife-76387-fig2-figsupp1-data1.zip]

Archive with 8 entries (7 files):
- Figure 2 figure supplement 1- source data 1/
- Figure 2 figure supplement 1- source data 1/2020-12-11 12h51m49s Chemiluminescence 10.000s HEK293 NOX2 SA Eros.tif
- Figure 2 figure supplement 1- source data 1/2020-12-11 12h53m57s Chemiluminescence 133.448s HEK293 NOX2 SA gp91.tif
- Figure 2 figure supplement 1- source data 1/2020-12-11 12h55m01s Chemiluminescence 195.172s HEK293 NOX2 SA actin.tif
- Figure 2 figure supplement 1- source data 1/2022-06-24 14h48m34s Chemiluminescence 30.000s IP PLB985 blot EROS.tif
- Figure 2 figure supplement 1- source data 1/2022-06-24 14h57m48s Chemiluminescence 360.000s IP PLB985 blot gp91phox.tif
- Figure 2 figure supplement 1- source data 1/2022-07-04 14h24m26s Chemiluminescence 204.346s IP PLB985 blot p22 IP.tif
- Figure 2 figure supplement 1- source data 1/2022-07-04 14h47m35s Chemiluminescence 1499.986s IP PLB985 blot p22 input.tif
