# Supplementary material for: EROS is a selective chaperone regulating the phagocyte NADPH oxidase and purinergic signalling
Source: eLife. 2022 Nov 24;11:e76387. doi: 10.7554/eLife.76387 (PMC9767466; doi:10.7554/eLife.76387)
Supplement: Figure 2—figure supplement 1—source data 2. [file elife-76387-fig2-figsupp1-data2.zip]

Archive with 12 entries (11 files):
- Figure 2 figure supplement 1- source data 2/
- Figure 2 figure supplement 1- source data 2/2020-10-20 15h32m18s Chemiluminescence 80.689s HEK293 NOX4 SA eros.tif
- Figure 2 figure supplement 1- source data 2/2020-10-20 15h47m58s Chemiluminescence 942.402s HEK293 NOX4 SA actin.tif
- Figure 2 figure supplement 1- source data 2/2020-10-20 16h32m36s Chemiluminescence 59.583s HEK293 NOX4 SA gp91.tif
- Figure 2 figure supplement 1- source data 2/SI-Fig2D EROS.tif
- Figure 2 figure supplement 1- source data 2/SI-Fig2D NOX1 (anti-FLAG).tif
- Figure 2 figure supplement 1- source data 2/SI-Fig2D p22.tif
- Figure 2 figure supplement 1- source data 2/SI-Fig2D tubulin.tif
- Figure 2 figure supplement 1- source data 2/SI-Fig2F EROS.tif
- Figure 2 figure supplement 1- source data 2/SI-Fig2F NOX5(GFP).tif
- Figure 2 figure supplement 1- source data 2/SI-Fig2F p22.tif
- Figure 2 figure supplement 1- source data 2/SI-Fig2F tubulin.tif
