# Supplementary material for: EROS is a selective chaperone regulating the phagocyte NADPH oxidase and purinergic signalling
Source: eLife. 2022 Nov 24;11:e76387. doi: 10.7554/eLife.76387 (PMC9767466; doi:10.7554/eLife.76387)
Supplement: Figure 2—figure supplement 1—source data 3. [file elife-76387-fig2-figsupp1-data3.zip]

Archive with 9 entries (8 files):
- Figure 2 figure supplement 1- source data 3/
- Figure 2 figure supplement 1- source data 3/2022-07-13 14h15m48s Chemiluminescence 1188.529s Kidney EROS KO, actin.tif
- Figure 2 figure supplement 1- source data 3/2022-07-13 14h15m48s Chemiluminescence 1188.529s Kidney EROS KO, EROS.tif
- Figure 2 figure supplement 1- source data 3/2022-07-13 14h15m48s Chemiluminescence 1188.529s Kidney EROS KO, NOX4.tif
- Figure 2 figure supplement 1- source data 3/2022-08-18 13h15m42s Colorimetric 0.030s+2022-08-18 13h58m39s Chemiluminescence 2249.976s Heart EROS.tif
- Figure 2 figure supplement 1- source data 3/2022-08-19 12h00m17s Chemiluminescence 216.426s+2022-08-19 11h56m00s Colorimetric 0.027s Heart NOX4 actin.tif
- Figure 2 figure supplement 1- source data 3/2022-09-06 11h41m12s Chemiluminescence 5.000s Colon EROS KO actin.tif
- Figure 2 figure supplement 1- source data 3/2022-09-06 11h44m46s Chemiluminescence 212.306s Colon EROS KO EROS.tif
- Figure 2 figure supplement 1- source data 3/2022-09-08 16h38m57s Chemiluminescence 1499.984s Colon EROS KO NOX1.tif
