# Supplementary material for: EROS is a selective chaperone regulating the phagocyte NADPH oxidase and purinergic signalling
Source: eLife. 2022 Nov 24;11:e76387. doi: 10.7554/eLife.76387 (PMC9767466; doi:10.7554/eLife.76387)
Supplement: Figure 3—source data 2. [file elife-76387-fig3-data2.zip]

Archive with 9 entries (8 files):
- Figure 3- source data 2/
- Figure 3- source data 2/2021-03-25 15h57m45s Chemiluminescence 164.137s HEK293 EROS NGI-1.tif
- Figure 3- source data 2/2021-03-25 16h01m30s Chemiluminescence 369.653s HEK293 gp91 NGI-1.tif
- Figure 3- source data 2/2021-04-13 11h44m05s Chemiluminescence 112.758s PLB985 NGI-1 gp91.tif
- Figure 3- source data 2/2021-04-13 11h59m52s Chemiluminescence 20.000s PLB985 NGI-1 actin.tif
- Figure 3- source data 2/2021-04-14 14h44m38s Chemiluminescence 357.930s PLB985 NGI-1 EROS.tif
- Figure 3- source data 2/2022-05-25 14h37m03s Chemiluminescence 112.758s+2022-05-25 14h34m31s Colorimetric 0.048s HEK293 WT STT3A KO STT3A KO 3rd exp Eros.tif
- Figure 3- source data 2/2022-05-25 15h30m48s Chemiluminescence 579.129s+2022-05-25 15h19m42s Colorimetric 0.035s HEK293 WT STT3AKO STT3BKO 3rd exp gp91.tif
- Figure 3- source data 2/2022-05-27 15h38m51s Colorimetric 0.146s+2022-05-27 15h39m47s Chemiluminescence 10.000s HEK293 WT STT3A KO STT3B KO 3rd exp BiP actin.tif
