# Supplementary material for: EROS is a selective chaperone regulating the phagocyte NADPH oxidase and purinergic signalling
Source: eLife. 2022 Nov 24;11:e76387. doi: 10.7554/eLife.76387 (PMC9767466; doi:10.7554/eLife.76387)
Supplement: Figure 3—figure supplement 1—source data 1. [file elife-76387-fig3-figsupp1-data1.zip]

Archive with 8 entries (7 files):
- Figure 3 figure supplement 1- source data 1/
- Figure 3 figure supplement 1- source data 1/2021-06-08 14h01m26s Colorimetric 0.202s+2021-06-08 14h26m06s Chemiluminescence 20.000s PBL985 NGI-1 Tunica BiP.tif
- Figure 3 figure supplement 1- source data 1/2021-06-08 14h03m55s Chemiluminescence 72.631s+2021-06-08 14h01m26s Colorimetric 0.202s PLB985 NGI-1 Tunica actin.tif
- Figure 3 figure supplement 1- source data 1/2022-05-27 15h38m51s Colorimetric 0.146s+2022-05-27 15h39m47s Chemiluminescence 10.000s HEK293 WT STT3A KO STT3B KO 3rd exp BiP actin.tif
- Figure 3 figure supplement 1- source data 1/2022-06-10 13h31m12s Chemiluminescence 256.896s+2022-06-10 13h26m04s Colorimetric 0.173s HEK293 WT STT3A KO STT3B KO STT3A expression.tif
- Figure 3 figure supplement 1- source data 1/2022-07-01 14h26m15s Chemiluminescence 269.128s HEK293 WT STT3A STT3B KO NGI Gp91 eros Actin.tif
- Figure 3 figure supplement 1- source data 1/2022-07-01 14h26m15s Chemiluminescence 269.128s HEK293 WT STT3A STT3B KO NGI Gp91 eros EROS.tif
- Figure 3 figure supplement 1- source data 1/2022-07-01 14h26m15s Chemiluminescence 269.128s HEK293 WT STT3A STT3B KO NGI Gp91 eros Gp91phox.tif
