# Supplementary material for: EROS is a selective chaperone regulating the phagocyte NADPH oxidase and purinergic signalling
Source: eLife. 2022 Nov 24;11:e76387. doi: 10.7554/eLife.76387 (PMC9767466; doi:10.7554/eLife.76387)
Supplement: Figure 5—source data 1. [file elife-76387-fig5-data1.zip]

Archive with 7 entries (6 files):
- Figure 5- source data 1/
- Figure 5- source data 1/2019-12-18 12h28m17s Chemiluminescence 10.000s BMDM EROS KO P2X7.tif
- Figure 5- source data 1/20191218 vinculin femto 15.tif
- Figure 5- source data 1/2022-08-18 11h08m16s Chemiluminescence 215.516s+2022-08-18 11h03m51s Colorimetric 0.056s iPS P2X7.tif
- Figure 5- source data 1/2022-09-01 13h31m01s Colorimetric 0.026s+2022-09-01 14h00m42s Chemiluminescence 15.000s iPS actin.tif
- Figure 5- source data 1/P2X7 on iPS derived macrophages and plb985 cells 28-12-2018 2 Lyra.pptx
- Figure 5- source data 1/P2X7R results John and Dave 2016.tiff
