# Supplementary material for: EROS is a selective chaperone regulating the phagocyte NADPH oxidase and purinergic signalling
Source: eLife. 2022 Nov 24;11:e76387. doi: 10.7554/eLife.76387 (PMC9767466; doi:10.7554/eLife.76387)
Supplement: Figure 5—source data 2. [file elife-76387-fig5-data2.zip]

Archive with 6 entries (5 files):
- Figure 5- source data 2/
- Figure 5- source data 2/2020-02-12 11h10m34s Chemiluminescence 59.583s HEK293 P2X7 co transfection actin.tif
- Figure 5- source data 2/2020-02-12 11h11m25s Chemiluminescence 109.166s HEK293 P2X7 co transfection.tif
- Figure 5- source data 2/P2X7 western pull down.pptx
- Figure 5- source data 2/Raw overexpression January 2019 P2X7.JPG
- Figure 5- source data 2/Raw overexpression January 2019.JPG
