# Supplementary material for: EROS is a selective chaperone regulating the phagocyte NADPH oxidase and purinergic signalling
Source: eLife. 2022 Nov 24;11:e76387. doi: 10.7554/eLife.76387 (PMC9767466; doi:10.7554/eLife.76387)
Supplement: Figure 5—source data 3. [file elife-76387-fig5-data3.zip]

Archive with 4 entries (3 files):
- Figure 5- source data 3/
- Figure 5- source data 3/2020-01-08 13h01m02s Chemiluminescence 313.332s BMDM P2X1 vinculin.tif
- Figure 5- source data 3/2020-01-08 13h07m36s Chemiluminescence 693.330s BMDM P2X1 p2x1.tif
- Figure 5- source data 3/20200623 p2x1 eros cotransfection pico 5 sec.tif
