# Supplementary material for: EROS is a selective chaperone regulating the phagocyte NADPH oxidase and purinergic signalling
Source: eLife. 2022 Nov 24;11:e76387. doi: 10.7554/eLife.76387 (PMC9767466; doi:10.7554/eLife.76387)
Supplement: Figure 5—figure supplement 1—source data 1. [file elife-76387-fig5-figsupp1-data1.zip]

Archive with 7 entries (6 files):
- Figure 5 figure supplement 1- source data 1/
- Figure 5 figure supplement 1- source data 1/2020-01-08 11h34m20s Chemiluminescence 60.000s+2020-01-08 11h32m37s Colorimetric 0.159s BMDM EROS KO P2X4 p2x4.tif
- Figure 5 figure supplement 1- source data 1/2020-01-08 12h55m06s Colorimetric 0.140s+2020-01-08 13h07m36s Chemiluminescence 693.330s BMDM EROS KO P2X4 vinculin.tif
- Figure 5 figure supplement 1- source data 1/2020-01-08 13h05m25s Chemiluminescence 566.664s+2020-01-08 12h55m06s Colorimetric 0.140s BMDM EROS KO P2X4 eros.tif
- Figure 5 figure supplement 1- source data 1/mouse CD4 EROS KO P2X7 actin.tif
- Figure 5 figure supplement 1- source data 1/mouse CD4 EROS KO P2X7 eros.tif
- Figure 5 figure supplement 1- source data 1/mouse CD4 EROS KO P2X7 p2x7.tif
